# Supplementary material for: Pace and determinants of implementation of the self-management of well-being group intervention: a multilevel observational study
Source: BMC Health Serv Res. 2019 Jan 25;19:67. doi: 10.1186/s12913-019-3891-x (PMC6346574; doi:10.1186/s12913-019-3891-x)
Supplement: Supplementary file 1 — Questionnaire for Professionals (XLSX 26 kb) [file 12913_2019_3891_MOESM1_ESM.xlsx]

## Sheet: Sheet1
	Questionnaire professionals
	BACKGROUND CHARACTERISTICS
1	What is your gender?
	Wat is uw geslacht?
	1	female		vrouw
	2	male		man
2	What is your date of birth?
	Wat is uw geboortedatum?
		day	month	year
		dag	maand	jaar
3	How many hours do you have to work per week by contract?
	Hoeveel uren moet u volgens uw contract per week werken?
		number of hours
4	What is your formal job description?
	Wat is uw formele functieomschrijving?
		free tekst
5	What is the name of the formal organization you are employed in by contract?
	Wat is de naam van de organisatie waar u werkzaam bent?
		free tekst
	FACTORS RELATED TO COMPETENCIES PROFESSIONALS
	SKILLS [24]
6	Do you have prior experience in working with groups of older adults?
	Heeft u ervaring in het werken met groepen ouderen?
	1	no		nee
	2	yes		ja
	RECODE SKILLS_24b (2=1) (1=0) INTO SKILLS_D24.
	KNOWLEDGE [25]
7	What is the highest level of education that you have completed?
	Wat is de hoogst genoten opleiding die u heeft afgerond met een diploma?
	1	Vocational education				MBO
	2	Secondary professional education				HBO
	3	University / tertiary education				Universitair
	4	Other, namely				Anders, namelijk
	RECODE KNOW_25 (1=0) (2=0) (3=1) (4=1) INTO KNOW_D25.
	SELFEFFICACY [26], Cronbach's alpha = .67
8	To what extent are you able to perform the recruitment of participants for the SMW group intervention? (regardless of the return on your investments)? Do you feel …
	In hoeverre lukt het u om de werving van deelnemers voor de GLANS-cursus te doen (ongeacht het rendement van uw initiatieven)? Hierin heeft u … [26a]
	1	extremely confident				heel veel vertrouwen
	2	very confident				veel vertrouwen
	3	reasonably confident				redelijk veel vertrouwen
	4	little confident				weinig vertrouwen
	5	hardly confident				nauwelijks vertrouwen
	6	not at all confident				geen vertrouwen
9	To what extent are you able to practically organize the SMW intervention sessions? Do you feel …
	In hoeverre lukt het u om de praktische organisatie (locatie, leermiddelen) van de GLANS-cursusbijeenkomsten te regelen? Hierin heeft u … [26c]
	1	extremely confident				heel veel vertrouwen
	2	very confident				veel vertrouwen
	3	reasonably confident				redelijk veel vertrouwen
	4	little confident				weinig vertrouwen
	5	hardly confident				nauwelijks vertrouwen
	6	not at all confident				geen vertrouwen
10	To what extent are you able to supervise the SMW group intervention according to protocol?
	In hoeverre lukt het u om met behulp van de docentenhandleiding de GLANS-cursus te geven? Hierin heeft u ...[26d]
	1	extremely confident				heel veel vertrouwen
	2	very confident				veel vertrouwen
	3	reasonably confident				redelijk veel vertrouwen
	4	little confident				weinig vertrouwen
	5	hardly confident				nauwelijks vertrouwen
	6	not at all confident				geen vertrouwen
	COMPUTE SE_26acd=SE_26a + SE_26c + SE_26d.
	RECODE SE_26acd (3 thru 6=1) (7 thru Highest=0) INTO SE_D26acd.
	FACTORS RELATED TO THE INNOVATION
	OWNERSHIP [27b]
11	To what extent do you feel responsible for the implementation of the SMW group intervention in your organisation?
	In hoeverre voelt u zich verantwoordelijk voor het tot uitvoering komen van de GLANS-cursus in uw organisatie? [27b]
	1	very much		zeer
	2	quite		grotendeels
	3	reasonably		redelijk
	4	somewhat		enigszins
	5	barely		nauwelijks
	6	not at all		helemaal niet
	CLEARNESS PROCEDURES [34]
12	To what extent is the SMW manual clear in its procedures?
	Vindt u de GLANS-docentenhandleiding duidelijk in het gebruik?
	1	very much		zeer
	2	quite		nogal
	3	reasonably		redelijk
	4	somewhat		enigszins
	5	barely		nauwelijks
	6	not at all		helemaal niet
	RECODE OWN_27b CLEAR_34 (1=1) (2=1) (3 thru 6=0) (ELSE=SYSMIS) INTO OWN_D27 CLEAR_D34.
	RELATIVE ADVANTAGE [37ab], Cronback's alpha = .94
13	To what extent does the supervision of the SMW group intervention contribute to your professional growth?
	Draagt het geven van de GLANS-cursus bij aan uw professionele ontwikkeling? [37a]
	1	very much		zeer
	2	quite		nogal
	3	reasonably		redelijk
	4	somewhat		enigszins
	5	barely		nauwelijks
	6	not at all		helemaal niet
14	To what extent does the supervision of the SMW group intervention contribute to your jobsatisfaction?
	Draagt het geven van de GLANS-cursus bij aan uw werkplezier? [37b]
	1	very much		zeer
	2	quite		nogal
	3	reasonably		redelijk
	4	somewhat		enigszins
	5	barely		nauwelijks
	6	not at all		helemaal niet
	COMPUTE RELADV_37ab=RELADV_37a + RELADV_37b.
	RECODE RELADV_37ab (1 thru 4=1) (5 thru Highest=0) (ELSE=SYSMIS) INTO RELADV_D37ab.
	APPEALING TO USE [39abc], Cronback's alpha = .72
15	To what extent is the SMW piechart, representing the five dimensions of well-being, an attractive means to stimulate selfmanagement and well-being in older people?
	Vindt u de GLANS-schijf-van-vijf een aantrekkelijk hulpmiddel bij het stimuleren van eigen regie en welbevinden van ouderen?
	1	very much		zeer
	2	quite		nogal
	3	reasonably		redelijk
	4	somewhat		enigszins
	5	barely		nauwelijks
	6	not at all		helemaal niet
16	To what extent is the SMW manual easy to use?
	Vindt u de GLANS-docentenhandleiding prettig in het gebruik?
	1	very much		zeer
	2	quite		nogal
	3	reasonably		redelijk
	4	somewhat		enigszins
	5	barely		nauwelijks
	6	not at all		helemaal niet
17	To what extent is the workbook for participants easy to use?
	Vindt u de GLANS-cursusmap voor ouderen prettig in het gebruik?
	1	very much		zeer
	2	quite		nogal
	3	reasonably		redelijk
	4	somewhat		enigszins
	5	barely		nauwelijks
	6	not at all		helemaal niet
	COMPUTE APPEAL_39abc=APPEAL_39a + APPEAL_39b + APPEAL_39c.
	RECODE APPEAL_39abc (1 thru 6=1) (7 thru HIGHEST=0) (ELSE=SYSMIS) INTO APPEAL_D39abc.
	FACTORS RELATED TO WORK SITUATION
	SUPPORT FROM SMW colleagues [19]
18	To what extent do you feel supported by your fellow SMW colleagues in preparing the SMW intervention
	In hoeverre voelt u zich gesteund door uw mede GLANS-docent(en) in de voorbereiding van de GLANS-cursus? [19a]
	1	very much		zeer
	2	quite		nogal
	3	reasonably		redelijk
	4	somewhat		enigszins
	5	barely		nauwelijks
	6	not at all		helemaal niet
19	How would you assess the collaboration with fellow SMW colleagues during the supervision of the SMW group intervention
	Hoe beoordeelt u de samenwerking met de andere GLANS-docent tijdens het geven van de cursus? [19b]
	1	excellent		uitstekend
	2	good		goed
	3	reasonable		redelijk
	4	poor		poor
	5	bad		slecht
	6	very bad		zeer slecht
	SUPPORT FROM other colleagues [20]
20	What is the attitude of colleagues (other than your fellow SMW collegues) towards the implementation of the SMW group intervention in your organisation
	Hoe staan uw collega’s (anders dan uw mede-GLANS-docenten) tegenover de uitvoering van de GLANS-cursus in uw organisatie? [20a]
	1	very positive			heel positief
	2	positive			positief
	3	somewhat positive			enigszins positief
	4	neutral			neutraal
	5	somewhat negative			enigszins negatief
	6	negative			negatief
	7	very negative			heel negatief
21	To what extent do you experience interest and/or practical support from colleagues (other than your fellow SMW colleagues) in executing the SMW group intervention?
	In hoeverre voelt u zich gesteund door andere collega’s (anders dan uw mede-GLANS-docenten) in de uitvoering van de GLANS-cursus? Dit kan zijn in de vorm van belangstelling en/of praktische hulp. [20b]
	1	very much		zeer
	2	quite		nogal
	3	reasonably		redelijk
	4	somewhat		enigszins
	5	barely		nauwelijks
	6	not at all		helemaal niet
	SUPPORT FROM supervisor [21]
22	What is the attitude of your direct supervisor towards the implementation of the SMW group intervention in your organisation
	Hoe staat uw direct leidinggevende tegenover de uitvoering van de GLANS-cursus in uw organisatie? [21a]
	1	very positive			heel positief
	2	positive			positief
	3	somewhat positive			enigszins positief
	4	neutral			neutraal
	5	somewhat negative			enigszins negatief
	6	negative			negatief
	7	very negative			heel negatief
23	To what extent do you experience interest and/or practical support (in terms of time and/or resources) from your supervisor in executing the SMW group intervention?
	In hoeverre voelt u zich gesteund door uw direct leidinggevende in de uitvoering van de GLANS-cursus? Dit kan zijn in de vorm van belangstelling en/of steun qua tijd en middelen. [21b]
	1	very much		zeer
	2	quite		nogal
	3	reasonably		redelijk
	4	somewhat		enigszins
	5	barely		nauwelijks
	6	not at all		helemaal niet
	SUPPORT FROM higher management [22]
24	What is the attitude of your higher management towards the implementation of the SMW group intervention in your organisation
	Hoe staat het hogere management tegenover de uitvoering van de GLANS-cursus in uw organisatie? [22a]
	1	very positive			heel positief
	2	positive			positief
	3	somewhat positive			enigszins positief
	4	neutral			neutraal
	5	somewhat negative			enigszins negatief
	6	negative			negatief
	7	very negative			heel negatief
25	To what extent do you experience interest and/or practical support (in terms of prioritizing and/or funding) from your higher management in executing the SMW group intervention?
	In hoeverre voelt u zich gesteund door het hogere management in de uitvoering van de GLANS-cursus in uw organisatie? Dit kan zijn in de vorm van prioritering en financiering. [22b]
	1	very much		zeer
	2	quite		nogal
	3	reasonably		redelijk
	4	somewhat		enigszins
	5	barely		nauwelijks
	6	not at all		helemaal niet
	RECODE SUP_19a (1=1) (2=1) (3 thru 6=0) (ELSE=SYSMIS) INTO SUP_D19a.
	RECODE SUP_19b (1=1) (2=1) (7=SYSMIS) (3 thru 6=0) (ELSE=SYSMIS) INTO SUP_D19b.
	RECODE SUP_20a (1=1) (2=1) (3=1) (4 thru 7=0) (ELSE=SYSMIS) INTO SUP_D20a.
	RECODE SUP_20b (1=1) (2=1) (3 thru 6=0) (ELSE=SYSMIS) INTO SUP_D20b.
	RECODE SUP_21a (1 thru 3=1) (4 thru 7=0) (ELSE=SYSMIS) INTO SUP_D21a.
	RECODE SUP_21b (1=1) (2=1) (3 thru 6=0) (ELSE=SYSMIS) INTO SUP_D21b.
	RECODE SUP_22a (1 thru 3=1) (4 thru 7=0) (ELSE=SYSMIS) INTO SUP_D22a.
	RECODE SUP_22b (1=1) (2=1) (3 thru 6=0) (ELSE=SYSMIS) INTO SUP_D22b.
	EXECUTE.
	MODELLING [23]
26	Are you motivated when colleagues working in other organizations also implement the SMW group intervention ?
	Stimuleert het u wanneer collega’s van andere organisaties ook werken met de GRIP en GLANS-aanpak? [23]
	1	very much		zeer
	2	quite		nogal
	3	reasonably		redelijk
	4	somewhat		enigszins
	5	barely		nauwelijks
	6	not at all		helemaal niet
	RECODE MOD_23 (1 thru 2=1) (3 thru 6=0) (ELSE=SYSMIS) INTO MOD_D23
	INNOVATION TASK ORIENTATION FIT
27	To what extent is the SMW method in line with your view on senior work?
	In hoeverre sluit de GRIP en GLANS-aanpak aan bij uw visie op het ouderenwerk? [28a]
	1	very much		zeer
	2	quite		nogal
	3	reasonably		redelijk
	4	somewhat		enigszins
	5	barely		nauwelijks
	6	not at all		helemaal niet
28	To what extent does executing the SMW group intervention fit in with the way you see your job?
	In hoeverre past het geven van de GLANS-cursus bij uw taakopvatting? [28b]
	1	very much		zeer
	2	quite		nogal
	3	reasonably		redelijk
	4	somewhat		enigszins
	5	barely		nauwelijks
	6	not at all		helemaal niet
	RECODE FIT_28a FIT_28b (1 thru 2=1) (3 thru 6=0) (ELSE=SYSMIS) INTO FIT_D28a FIT_D28b
	WORK RELATED STRESS
29	How many hours do you have to work per week by contract?
	Hoeveel uren moet u volgens uw contract per week werken? [STRSS31_1]
	How many hours did you work per week in the past year, expressed in an average number?
	Hoeveel uren heeft u gemiddeld per week gewerkt in het afgelopen jaar? [STRESS31_2]
	COMPUTE Overwerk_31ab=STRSS31_2 - STRSS31_1.
	RECODE Overwerk_31ab (0=0) (1 thru 4=1) (5 thru Highest=2) INTO overwerk_REC.
	RECODE overwerk_REC (0=1) (1 thru 2=0) INTO STRSS_D31a.
30	Have you been on sick leave in the past year?
	Heeft u in het afgelopen jaar moeten verzuimen van het werk? [31b]
	1	yes		ja
	2	no		nee
	RECODE 31b (2=1) (1=0) INTO STRSS_D31b.
	Job satisfaction, Cronback's alpha = .73
31	To what extent do you enjoy your work?
	In hoeverre beleeft u plezier aan uw werk? [31c]
	1	very much		zeer
	2	quite		nogal
	3	reasonably		redelijk
	4	somewhat		enigszins
	5	barely		nauwelijks
	6	not at all		helemaal niet
32	To what extent do think of your work as meaningful?
	In hoeverre ervaart u uw werk als zinvol? [31d]
	1	very much		zeer
	2	quite		nogal
	3	reasonably		redelijk
	4	somewhat		enigszins
	5	barely		nauwelijks
	6	not at all		helemaal niet
	COMPUTE JOBSATISFACTION = 31c + 31 d
	RECODE JOBSATISFACTION (1 thru 4=1) (5 thru Highest=0) (ELSE=SYSMIS) INTO JOBSATISFACTION_D31cd
	Work pressure, Cronback's alpha = .74
33	To what extent do you experience workpressure?
	In welke mate ervaart u werkdruk? [31e]
	1	very much		zeer
	2	quite		nogal
	3	reasonably		redelijk
	4	somewhat		enigszins
	5	barely		nauwelijks
	6	not at all		helemaal niet
34	To what extent do you experience your work as mentally burdensome?
	In hoeverre ervaart u uw werk als psychisch belastend? [31f]
	1	very much		zeer
	2	quite		nogal
	3	reasonably		redelijk
	4	somewhat		enigszins
	5	barely		nauwelijks
	6	not at all		helemaal niet
	Recode 31e 31f (1=6) (2=5) (3=4) (4=3) (5=2) (6=1) INTO D_31e D_31f
	COMPUTE WORKPRESSURE = D_31e + D_31f
	RECODE WORKPRESSURE (1 thru 4=1) (5 thru Highest=0) (ELSE=SYSMIS) INTO WORKPRESSURE_D31ef
	COMPATIBILITY, Cronback's alpha = .77
35	Is preparing and executing the SMW group intervention part of your formal taskdescription?
	Is het uitvoeren van de GLANS-cursus opgenomen in uw formele takenpakket? [35a}
	1	yes		ja
	2	no		nee
	3	partial		gedeeltelijk
36	Do you have enough time to prepare and execute the SMW group intervention?
	Heeft u binnen uw formele takenpakket takenpakket voldoende tijd om de GLANS-cursus uit te voeren? [35b]
	1	yes		ja
	2	no		nee
	3	partial		gedeeltelijk
	RECODE COMPA_35a (1=1) (2=3) (3=2) INTO COMPA_R35a.
	RECODE COMPA_35b (1=1) (2=3) (3=2) INTO COMPA_R35b.
	COMPUTE COMPA_R35ab=COMPA_R35a + COMPA_R35b.
	RECODE COMPA_R35ab (2=1) (3 =1)(4 thru Highest=0) (ELSE=SYSMIS) INTO COMPA_DR35ab.
	EXECUTE.
